# Supplementary material for: Structure-based discovery of small molecules that disaggregate Alzheimer’s disease tissue derived tau fibrils in vitro
Source: Nat Commun. 2022 Sep 16;13:5451. doi: 10.1038/s41467-022-32951-4 (PMC9481533; doi:10.1038/s41467-022-32951-4)
Supplement: Supplementary file 4 — Source Data [file 41467_2022_32951_MOESM4_ESM.xlsx]

## Sheet: Fig. 2e
DMSO	10734.9	12808.5	11145.3
No Seed	0	17.2827	174.72
EGCG-PBS	1.14501	4.48702	178.587
7663820	40070.2	48758.2	61897.7
candesartan cilexetil	27319.4	35601.5	60717.4
SB216763	34189.3	29696.6	37513.9
teniposide	28315	23778	42223.8
Prolixin decanoate aka fluphenazine	15859.2	19243.3	27665.8
conivaptan	15272	13297.5	27692
7850915	11080.3	15413.1	17191
Tasosartan	9272.27	13458.4	20038.6
5876327	13235.2	9679.79	19134.9
6314166	12326.9	12353.3	17176.1
5,7-dichloro-8-quinolinol AKA Chloroxine	8929.14	10028.6	22099.9
ly2090314	13956.7	10115.6	16810.7
isosorbide mononitrate mw	7858.85	13647.5	18697.1
Imipramine	13643.9	12007.6	11899.9
suvorexant	10609.4	12014.6	14701.5
Isoetharine mesylate	7986.42	10421.3	17350.6
6317572	8103.61	7551.45	17671.3
cromolyn sodium	8238.89	9556.51	14800.8
Zolmitriptan	10778.7	7947.89	13610.9
ingenol-3-angelate	10027.6	8367.28	13011.7
7520752	9057.73	5534.89	16287.3
nizatidine	6548.12	9220.9	15017.2
naratriptan	8578.9	6012.3	15427
6933498	6268.06	9513.63	13394.2
acetohexamide aka Dymelor	9289.39	6525.19	13238.7
amlexanox	9524.43	7513.12	11946.4
6347615	7439.53	8421.17	12687.3
natamycin	9211.55	6199.61	13007.3
Gliquidone	7523.16	6557.51	13245
Phytonadione	7414.6	8137.54	11548.1
6218692	7418.16	7997.59	11252.1
7729218	7077.98	8551.58	10715.2
dihydroergotamine mesylate	6873.71	6659.65	11949.1
6343767	6727.54	6497.71	11400
7678251	6843.65	6111.26	9489.31
su6656	5170.49	6311.14	10607
Travoprost	5152.95	6033.26	10826.5
6327117	5790.63	5091.84	10386.8
eltrombopag	3758.35	8279.6	8614.09
DUTASTERIDE	6197.61	4567.33	9824.67
6991358	4869.84	6105.12	9256.09
everolimus	3758.68	4378.2	11639.6
7958423	4539.84	4754.38	10254.7
9002758	4798.71	2194.24	9734.93
7071662	4519.1	3819.75	8324.76
6870810	4788.26	4837.93	6713.19
6624890	406.128	5664.35	8051.32
5917242	51.7838	4486.95	7451.31
7953084	3666.6	2497.52	5241.53
Phenylbutazone	2296.49	3309.68	5554.06
6314475	2406.52	2700.94	4791.63
7119834	2953.78	1568.47	3240.57
5535268	2380.14	1845.41	3406.05
lomitapide	1844.31	2433.57	2611.16
7220009	811.999	1628.53	2168.77
temoporfin	356.976	1174.27	1749.15

## Sheet: Fig. 3c
fibrils alone	EGCG	CNS-17	CNS-11	CNS-2	CNS-12
0.914701	0	0.729583	0.0435572	1.0127	0.500907
0.898367	0	1.4265	0.108893	1.08893	0.479129
1.18693	0.00998185	0.64471	0.116545	1.23658	0.465037

## Sheet: Fig. 3e
fibrils alone	EGCG	CNS-17	CNS-11	CNS-2	CNS-12
1.01745	0.0186822	0.202938	0.185807	0.307622	0.0341542
0.985406	0.0110959	0.144868	0.0730485	0.617433	0.0133406
0.997144	0.022569	0.282455	0.242774	0.355407	0.229064

## Sheet: Fig. 3f
	compound alone			compound + fibrils
PBS	100	102.826	97.1737	88.6557	96.0919	81.9895
DMSO	-0.178676	0.445065	-0.266389	-0.178676	0.445065	-0.266389
EGCG	102.125	108.947	94.1622	72.838	75.3135	76.8339
CNS-2	97.5343	89.5134	84.5916	81.9018	86.1802	90.3613
CNS-11	60.1683	62.1272	57.0691	58.6382	71.6295	58.7259
CNS-12	107.797	97.7194	77.9839	81.7263	88.1489	76.9801
CNS-17	74.0953	66.6981	63.9984	59.3009	62.7217	53.5605

## Sheet: Supp. Fig. 1
0	1	3	6	24	GT38
1.22381	0.790476	0.638095	0.357143	0.228571
0.561905	0.695238	0.590476	0.338095	0.271429
1.21429	0.785714	0.685714	0.62381	0.414286
0	1	3	6	24	AT8
1.29682	1.41536	1.16914	1.40805	1.20256
0.708811	0.84737	0.784357	0.847109	1.05913
0.994372	0.749543	1.18855	1.10708	1.12249

## Sheet: Supp. Fig. 7
CNS-2
0	1	2	5	10	40
19846.7	14632.7	11253	7615.75	5411.05	2368.79
20327.7	10921.1	13178.5	9285.43	5667.44	3714.41
14683.4	11275.4	6659.28	5681.05	4886.3	2259.62
CNS-3
0	1	2	5	10	40
6871.32	8719.95	2591.91	10439.3	10383.4	5177.19
7759.19	12795.8	7635.02	8627.32	11916.5	3045.78
2210.11	9614.17	5949.6	8319.41	7879.01	3019.82
CNS-11
0	1	2	5	10	40
10920.6	8647.93	6702.25	3856.88	4893.77	1123.95
13671.6	5905.84	5789.95	3306.19	4661.72	1381.12
9765	6621.62	6703.4	3800.93	4578.92	715.611
CNS-12
0	1	2	5	10	40
25621.4	13142	11085.3	17660.1	5338.1	1507.98
29520.1	16750.5	12746.7	16766.4	2189.77	1126.95
16767.8	10128.8	7584.42	13554.6	1566.83	663.116
CNS-13
0	1	2	5	10	40
15686.1	14963.2	11765.7	14246.5	8520.69	8056.85
19984.4	15324.1	11665.3	12957.7	11567.7	7688.57
13282.7	12105.7	6493.4	12327.9	8048.32	2706.51
CNS-15
0	1	2	5	10	40
10893	10934.2	7989.51	9376.56	8289.98	9515.01
10546.7	12178.7	9306.1	9674.66	9927.37	7792.43
8557.72	8329.47	8171.05	8520.35	8436.79	6124.96
CNS-16
0	1	2	5	10	40
16845.1	15655.7	10668.4	11590.8	7223.48	6968.12
18860.5	15462.2	11438	9462.87	7681.85	6173.89
14061.8	12490.7	7006.21	6181.98	7266.39	5596.25
CNS-17
0	1	2	5	10	40
16215.7	12634.1	9200.81	9500.56	11886	3439.45
21125.7	17143.6	9676.73	10385	11650.5	1968.58
15453.3	11095.2	6081.22	5182.56	6860.55	2178.79
FDA-A2
0	1	2	5	10	40
13809.6	9648.53	5514.78	11341.6	4892.73	2.01624
12505	7383.58	9418.9	15697.2	7401.62	15.6712
7971.62	7455.51	7841.07	9575.47	3914.28	4.09556
